# Supplementary material for: The pristine precursor of Andean-type magmatism preserved in magma mingling zones
Source: Sci Rep. 2024 Feb 29;14:5047. doi: 10.1038/s41598-024-55699-x (PMC10904382; doi:10.1038/s41598-024-55699-x)
Supplement: Supplementary file 1 — Supplementary Information 1. [file 41598_2024_55699_MOESM1_ESM.xlsx]

## Sheet: Whole rock
Sample	Coordinates N-S	Coordinates E-W	Rock type	SiO2	TiO2	Al2O3	FeOt	MgO	MnO	CaO	Na2O	K2O	P2O5	Loi	Li	Be	Sc	V	Cr	Co	Ni	Cu	Zn	Ga	Rb	Sr	Y	Zr	Nb	Ba	La	Ce	Pr	Nd	Sm	Eu	Gd	Tb	Dy	Ho	Er	Tm	Yb	Lu	Hf	Pb	Th	U
MV-14	37°31'26.87"N	6° 9'39.60"W	Large dark globule	61.395	0.98	16.366	5.69547	2.6264	0.0882	4.8608	3.9592	2.3422	0.1078	0.9702	62.944	1.408	17.798	147.858	211.739	13.143	18.167	18.847	61.068	20.312	110.823	232.417	24.138	51.047	3.997	647.713	13.615	28.355	3.633	14.907	3.846	0.991	3.908	0.667	4.183	0.908	2.569	0.378	2.27	0.326	1.731	0.776	11.497	3.949
MV-12	37°31'26.87"N	6° 9'39.60"W	Large dark globule	57.2285	1.078	16.856	6.23623	3.2438	0.1274	6.4974	4.2532	1.9796	0.1078	1.3034	29.693	1.358	22.425	174.585	153.433	14.388	18.489	9.734	71.888	20.061	80.056	256.117	29.694	78.182	4.022	465.895	15.743	34.074	4.311	18.015	4.32	1.108	4.646	0.801	5.109	1.103	3.132	0.451	2.719	0.408	2.531	1.294	11.219	4.88
MV-11	37°31'26.87"N	6° 9'39.60"W	Large dark globule	58.0165	1.0682	16.8462	6.22751	3.2046	0.1176	6.3798	4.2238	2.0188	0.1078	1.274	33.067	1.811	23.362	178.955	167.803	14.839	15.978	10.739	82.979	20.073	81.782	258.897	29.174	77.427	4.174	476.562	14.472	31.426	4.012	16.652	4.111	1.009	4.387	0.755	4.82	1.046	2.995	0.45	2.847	0.418	2.535	1.565	11.759	4.4
MV-10	37°31'26.87"N	6° 9'39.60"W	Large dark globule	58.947	1.0486	16.7874	6.0269	3.038	0.1176	6.0956	4.2042	2.1462	0.1078	1.176	34.27	1.389	21.806	167.516	213.874	13.557	19.333	8.983	63.839	19.331	79.181	252.238	28.564	77.771	4.367	477.194	14.988	31.996	4.117	17.161	4.082	1.011	4.549	0.75	4.939	1.044	2.873	0.437	2.842	0.412	2.644	1.74	11.713	5.765
MV-9	37°31'26.87"N	6° 9'39.60"W	Large dark globule	58.2923	1.0638	16.9026	6.35571	3.0535	0.1182	6.1267	4.1764	2.1079	0.10835	1.23125	32.527	1.368	23.557	182.299	570.593	15.892	35.71	15.355	76.175	20.163	80.168	254.116	28.085	81.64	4.399	469.343	15.363	32.576	4.12	16.694	3.808	1.058	4.49	0.745	4.742	1.012	2.836	0.42	2.641	0.384	2.467	1.597	11.998	5.252
MV-8	37°31'26.87"N	6° 9'39.60"W	Large dark globule	58.78	1.1426	16.7746	6.05765	2.86635	0.10835	5.93955	4.2552	2.3443	0.10835	1.2017	38.696	1.758	22.343	180.091	218.577	13.483	15.876	32.296	62.605	19.866	88.778	256.805	27.471	86.083	4.277	528.275	15.106	31.568	4.02	16.38	4.337	1.05	4.691	0.78	4.762	1.03	2.893	0.438	2.794	0.393	2.733	2.056	12.86	5.702
MV-7	37°31'26.87"N	6° 9'39.60"W	Large dark globule	58.1741	1.0244	16.6662	6.04889	3.12245	0.1182	6.09715	4.1173	2.21625	0.10835	1.0638	36.401	1.325	22.574	171.953	195.887	14.187	19.378	17.417	63.698	19.644	81.02	245.081	27.467	78.332	3.969	466.329	15.434	32.309	4.036	16.727	4.002	1.035	4.459	0.764	4.814	0.985	2.744	0.416	2.66	0.391	2.506	1.707	12.097	5.086
MV-6	37°31'26.87"N	6° 9'39.60"W	Large dark globule	59.2576	1.0047	16.4791	5.74206	2.96485	0.10835	5.91985	4.137	2.0291	0.10835	0.9062	38.463	1.684	21.78	167.496	141.5	14.083	16.713	11.034	70.557	20.037	79.63	240.852	25.432	73.563	3.767	478.09	13.224	28.274	3.579	14.916	3.906	1.032	4.261	0.684	4.297	0.915	2.582	0.386	2.469	0.356	2.305	1.338	11.654	4.184
MV-5	37°31'26.87"N	6° 9'39.60"W	Large dark globule	62.7248	0.8668	16.026	5.2073	2.5019	0.0788	5.13185	3.9597	2.1079	0.08865	0.85695	49.31	1.302	17.541	141.12	274.72	12.402	19.504	27.017	61.295	19.02	86.434	226.673	24.408	79.288	3.487	544.816	12.789	27.892	3.566	14.971	3.575	1	3.88	0.649	4.134	0.896	2.56	0.384	2.46	0.358	2.59	1.246	11.601	4.988
MV-4	37°31'26.87"N	6° 9'39.60"W	Large dark globule	60.0259	0.9653	16.4002	5.62809	2.8368	0.10835	5.72285	4.1173	2.01925	0.0985	1.0244	37.304	1.42	20.533	162.387	206.371	13.453	17.413	20.274	71.872	19.634	82.782	237.1	25.874	80.557	3.684	498.05	14.317	30.435	3.771	15.398	3.742	1.056	4.007	0.689	4.351	0.935	2.602	0.4	2.57	0.38	2.494	1.415	11.7	5.264
MV-3	37°31'26.87"N	6° 9'39.60"W	Large dark globule	62.252	0.8865	15.9176	5.24237	2.561	0.08865	5.23035	3.96955	1.773	0.08865	1.09335	46.022	1.73	19.08	149.838	255.398	12.715	16.996	24.054	56.835	19.316	75.079	234.644	23.002	83.616	3.515	517.818	12.728	26.92	3.359	14.068	3.419	0.982	3.642	0.621	3.875	0.849	2.406	0.357	2.343	0.325	2.452	1.209	10.744	3.596
MV-2	37°31'26.87"N	6° 9'39.60"W	Large dark globule	62.4194	0.8865	16.2033	5.63686	2.51175	0.0788	4.50145	3.9203	2.19655	0.08865	0.8865	69.774	1.455	19.505	143.298	256.388	12.489	17.107	25.567	58.167	19.306	108.828	208.678	32.865	57.131	4.371	626.361	12.524	28.039	3.764	16.661	4.567	1.013	5.17	0.893	5.775	1.202	3.351	0.511	3.041	0.417	2.222	1.011	10.952	4.139
GEO7-6A	37°31'26.87"N	6° 9'39.60"W	Dark body	57.2777	1.2642	16.905	7.16076	3.6162	0.1176	5.341	3.7044	2.4696	0.2352	0.9898	38.777	1.391	9.244	62.305	102.685	7.561	12.227	7.159	36.976	23.505	102.698	219.347	18.025	94.489	5.877	777.14	33.42	61.04	6.927	26.193	4.739	1.614	4.294	0.622	3.383	0.654	1.762	0.272	1.756	0.237	2.87	1.574	13.213	11.226
GEO7-5D	37°31'26.87"N	6° 9'39.60"W	Dark body	59.0902	1.0878	16.3856	6.59383	3.2242	0.1274	5.2822	3.7142	1.7052	0.1862	1.3328
GEO7-3D	37°31'26.87"N	6° 9'39.60"W	Dark body	59.4743	0.9898	16.513	5.93096	3.087	0.1274	5.978	4.2728	1.9208	0.098	1.1368	25.358	1.574	22.001	164.49	151.681	12.912	17.181	6.856	74.537	19.849	90.778	238.224	34.532	60.294	4.219	480.157	18.164	40.777	5.14	20.93	4.929	1.135	5.487	0.924	5.974	1.236	3.404	0.567	3.536	0.492	2.108	1.582	12.751	6.087
GEO7-3C	37°31'26.87"N	6° 9'39.60"W	Dark body	57.7899	1.029	16.611	6.25367	3.2438	0.1274	6.0368	4.2924	1.9894	0.098	1.1956	27.598	1.296	22.911	173.209	117.722	14.376	16.22	6.875	74.721	19.273	92.605	227.259	42.9	59.475	4.732	480.793	18.134	41.915	5.595	23.207	5.902	1.094	6.31	1.1	7.2	1.588	4.371	0.669	4.323	0.608	2.067	1.628	12.744	6.035
GEO7-3B	37°31'26.87"N	6° 9'39.60"W	Dark body	58.9522	0.9996	16.7384	6.41067	3.1752	0.1176	5.7134	4.1944	1.8522	0.098	1.2348	41.484	1.697	25.14	177.896	149.941	14.341	18.658	15.452	83.192	21.189	93.281	230.78	47.603	62.168	5.196	544.346	15.881	38.115	5.227	22.89	6.249	1.122	7.048	1.237	8.3	1.797	5.012	0.736	4.606	0.647	2.068	1.323	12.943	4.069
GEO7-3A	37°31'26.87"N	6° 9'39.60"W	Dark body	57.7407	1.0584	16.8854	7.12587	3.2242	0.1176	5.1352	4.0964	2.499	0.098	0.8624	66.072	1.633	27.536	178.654	286.996	15.415	20.034	35.015	81.664	22.051	132.137	214.74	47.405	37.632	6.372	776.46	15.273	37.738	5.363	24.535	6.844	1.137	7.81	1.369	8.794	1.817	4.921	0.724	4.271	0.559	1.393	0.965	13.044	2.864
GEO7-2B	37°31'26.87"N	6° 9'39.60"W	Dark body	55.7214	1.1466	17.0226	7.51836	3.3614	0.1372	5.4194	4.2336	2.6852	0.1078	1.2642	53.823	1.622	25.735	191.358	169.899	15.448	15.739	7.91	84.755	21.595	136.035	192.028	42.651	78.144	4.842	712.981	16.801	40.393	5.682	24.958	6.637	1.193	6.912	1.165	7.61	1.618	4.387	0.646	4.056	0.572	2.669	1.49	12.424	5.08
GEO7-2A	37°31'26.87"N	6° 9'39.60"W	Dark body	57.3467	1.078	16.6502	6.75955	3.1458	0.147	5.7036	4.214	2.3814	0.1078	1.274	36.01	1.686	23.042	174.88	153.459	13.961	15.151	10.272	81.37	20.076	105.75	205.09	35.098	71.795	4.631	581.953	16.729	39.266	5.206	22.026	5.355	1.242	5.844	0.997	6.2	1.298	3.529	0.536	3.302	0.468	2.505	1.49	13.359	5.675
A423-9	37°31'26.87"N	6° 9'39.60"W	Dark body	56.1433	1.22523	16.8173	7.21987	3.02356	0.148213	5.73092	4.20926	2.15404	0.118571		46.9339	1.57861	25.0778	217.292	15.7601	14.2443	3.65013	14.9025	88.4133	21.7021	112.298	221.126	35.0108	59.3484	4.66549	651.737	17.4522	43.6103	5.21374	23.0048	5.36951	0.966075	6.52354	1.01905	6.28805	1.24994	3.79318	0.540084	3.31172	0.484577	1.74054	12.9935	3.41044	1.52568
A423-10	37°31'26.87"N	6° 9'39.60"W	Dark body	58.3258	0.971934	16.1596	5.46973	2.87653	0.107993	6.05741	3.72084	2.11077	0.0883576		25.8959	1.17199	21.5587	174.032	42.162	12.3698	6.03944	5.25989	69.547	18.5272	95.2853	261.758	22.4916	67.3585	3.81706	509.634	13.1445	29.5282	3.19258	14.1639	3.09225	0.685369	4.14304	0.630791	3.93237	0.806575	2.47845	0.360515	2.28325	0.343801	1.89179	9.73291	4.94926	1.89255
A423-11	37°31'26.87"N	6° 9'39.60"W	Dark body	59.4257	0.985338	16.2384	5.33186	2.85748	0.0985338	5.95144	3.77384	1.92141	0.0985338		24.4494	0.930368	21.192	171.268	45.3937	12.255	6.18123	5.06755	81.2397	18.0415	84.4872	261.354	19.5829	69.0113	3.51838	485.006	12.1873	25.4053	2.68401	12.1287	2.6633	0.617531	3.66179	0.557868	3.47471	0.710087	2.19062	0.316968	2.00392	0.304385	1.93922	10.0895	5.33675	1.76096
A423-16	37°31'25.63"N	6° 9'30.50"W	Dark body	57.5784	1.05188	16.6729	5.87079	2.83124	0.117968	6.07537	4.03059	2.02512	0.108138		23.7345	1.10563	21.4743	192.723	34.8101	12.95	6.12623	5.32729	82.6366	19.9911	72.7405	282.507	32.7421	54.697	4.46254	420.069	13.4071	31.6068	3.87	18.5863	4.73162	1.4558	5.96376	0.930943	5.80462	1.1816	3.64368	0.529915	3.43121	0.524168	1.53654	7.05267	3.37945	2.83646
A423-18	37°31'25.63"N	6° 9'30.50"W	Dark body	58.446	1.0314	14.9897	6.51305	3.32995	0.127697	6.10982	3.63446	2.16103	0.176811		36.8975	1.24192	8.61437	45.3908	15.6371	5.64551	2.49182	15.8499	55.9818	22.5704	89.059	201.075	14.8819	72.1268	6.28369	721.954	31.143	59.7472	5.92424	22.9223	3.84271	0.979265	4.59649	0.56271	2.86675	0.566043	1.62685	0.243417	1.41158	0.233571	1.93283	12.3299	9.37861	1.52687
A423-22	37°31'24.51"N	6° 9'28.06"W	Dark body	60.4091	0.984343	15.09	5.81707	2.51007	0.127965	5.96512	4.03581	1.64385	0.0885909		26.6792	1.11239	7.4132	38.8253	38.4634	5.44116	2.68189	14.4308	46.4095	21.1333	78.5728	210.365	12.0172	70.4233	5.20245	651.65	28.7835	54.7214	5.26142	19.9884	3.15199	0.946982	3.84143	0.443484	2.32418	0.44453	1.32631	0.187046	1.19997	0.190333	1.82855	11.5064	8.39295	1.71238
A423-12	37°31'26.87"N	6° 9'39.60"W	Host granodiorite	67.8455	0.535466	15.5087	3.49481	0.803199	0.0297481	3.35162	3.96641	2.51867	0.138824		38.3868	1.14364	10.5844	44.0292	14.7609	5.09082	2.87528	4.77781	41.2942	24.7891	90.5783	199.52	15.5804	66.537	7.35184	834.972	36.1904	69.3613	6.86649	26.4701	4.47136	1.22256	5.29962	0.610239	3.1201	0.58233	1.64487	0.224297	1.37311	0.215562	1.70236	12.3257	9.45142	1.37654
A423-17	37°31'25.63"N	6° 9'30.50"W	Host granodiorite	68.2496	0.524464	15.7537	2.79183	0.841122	0.0296867	3.30511	3.7801	2.58274	0.128642		20.392	1.24089	22.9717	188.431	42.3738	12.2248	4.32463	4.54291	84.5006	18.7032	80.7982	263.919	22.7881	69.2052	3.61441	521.905	12.5845	27.8795	3.00323	13.4627	3.06594	0.788142	4.14652	0.644716	3.98643	0.813644	2.49653	0.361569	2.26609	0.341469	1.94755	9.95067	4.19598	1.34237
A423-19	37°31'25.63"N	6° 9'30.50"W	Host granodiorite	68.2623	0.4953	15.0472	3.21797	0.733045	0.029718	3.77419	4.08128	2.52603	0.118872		29.753	1.73795	22.8997	210.57	52.8562	17.1512	12.5391	7.17487	91.0244	21.1669	94.1196	363.8	22.732	57.4158	5.09342	580.184	26.6448	53.7146	6.13261	23.273	4.77381	1.50481	5.61616	1.19495	4.57255	1.30542	2.94269	0.842008	2.64315	0.810888	2.07798	10.4597	8.77989	2.40313
A423-21	37°31'24.51"N	6° 9'28.06"W	Host granodiorite	68.5539	0.524824	15.6754	2.59986	0.811992	0.029707	3.48563	3.91143	2.42607	0.138633		42.5232	1.53039	11.2206	73.9895	10.6814	12.4832	3.09782	132.202	59.5593	20.3259	104.07	234.484	19.2372	93.3741	6.58698	782.452	16.5209	34.4495	3.73988	16.0116	3.39018	0.835918	4.37153	0.732369	3.74797	0.844333	2.28641	0.420109	1.99783	0.404088	2.18847	14.0881	5.05067	1.95462
	Supplementary table 1: Major and trace element analyses.
	*Major element analyses were performed by XRF
	** Trace element analyses were performed by ICP-MS

## Sheet: Isotopes
Sample	Rock type	Age	87Rb/86Sr	87Sr/86Sr	±2SD	147Sm/144Nd	143Nd/144Nd	±2SD	Sri	eNd
GE 19	Dark body	340	0.702036	0.70865	4	0.126	0.513	6	0.705292	1.45444
GE 21	Host granodiorite	340	1.09875	0.71226	4	0.097	0.512	7	0.707005	-1.97311
GE 29	Dark body	340	0.9062	0.7103	3	0.124	0.512	7	0.705966	-1.16353
I 1	Host granodiorite	340	1.11676	0.71199	3	0.124	0.512	6	0.706649	-2.3754
I 2	Host granodiorite	340	1.16516	0.71212	3	0.117	0.512	9	0.706547	-1.72598
I 3	Dark body	340	1.45943	0.71363	3	0.132	0.512	11	0.70665	-0.667745
I 4	Dark body	340	1.06009	0.7105	4	0.1584	0.512485	7	0.70543	-1.34215
I 5	Dark body	340	1.00335	0.7099	3	0.133791	0.512484	7	0.705101	-0.304766
A423-11	Dark body	340	0.935771	0.709135	2.3707	0.132753	0.512527	1.0954	0.70429	0.611019
A423-18	Dark body	340	1.28201	0.708241	2.46555	0.101347	0.512504	1.19028	0.70429	1.51882
A423-12	Host granodiorite	340	1.3145	0.711819	2.45288	0.102118	0.512334	1.22088	0.70429	-1.82616
A423-20	Host granodiorite	340	0.909356	0.710577	2.31108	0.103593	0.512447	1.22115	0.70429	0.322049
	Supplementary table 2: Isotope analyses.

## Sheet: Comparative series
Reference	Sample	Rock type	SiO2	TiO2	Al2O3	FeOt	MgO	MnO	CaO	Na2O	K2O	P2O5	Loi	Li	Be	Sc	V	Cr	Co	Ni	Cu	Zn	Ga	Rb	Sr	Y	Zr	Nb	Cs	Ba	La	Ce	Pr	Nd	Sm	Eu	Gd	Tb	Dy	Ho	Er	Tm	Yb	Lu	Hf	Ta	W	Pb	Th
Castro et al. 1990	GE 19	Q-diorite	58.74	1.02	16.72	6.48	2.87	0.13	6.23	4.13	1.88	0.12	1.4
Castro et al. 1990	GE 21	Granodiorite	68.31	0.43	16.29	3.19	0.84	0.04	6.29	4.49	2.61	0.1	0.4
Castro et al. 1990	GE 29	Hybrid tonalite	63	0.65	17.06	4.6	1.52	0.08	3.45	3.8	2.3	0.05	2
Castro et al. 1990	I 1	Granodiorite syn dyke	67.5	0.537	16.1	3.3286	0.96	0.04	3.58	4.16	2.47	0.12	0.93
Castro et al. 1990	I 2	Granodiorite syn dyke	67.4	0.54	15.9	3.56	0.86	0.04	3.49	4.22	2.46	0.14	1
Castro et al. 1990	I 3	Hybrid Ton syn dyke	67.1	0.679	15.6	3.8804	1.29	0.05	3.39	4.21	2.36	0.14	0.93
Castro et al. 1990	I 4	Tonalite syn dyke	60.8	0.977	16.3	5.5892	2.58	0.12	5.41	3.88	1.92	0.1	1.08
Castro et al. 1990	I 5	Tonalite syn dyke	61.2	0.979	16.3	5.5803	2.58	0.12	5.37	3.86	1.92	0.1	1.08
Castro et al. 1990	A-9	Tonalite	59.62	0.96	16.84	6.19	2.88	0.13	5.96	3.99	2.23	0.12	0.6				195	88		12	5	62		92	264	22	114	1		456	15	35													3				16
Castro et al. 1990	GE-19-A	Tonalite	58.6	0.971	16.7	5.715	2.91	0.12	6.24	4.11	1.92	0.08	1.31			22.8	185	85	16	13	17.2	115		74	305	27	90	13		411	12.6	27		13	2.7	0.8		0.5					2.1	0.33	3.1	1	3	12	5
Castro et al. 1990	GE-19-B	Tonalite	59.06	0.98	16.85	5.874	2.95	0.13	6.26	4.1	1.81	0.1		23				88	16	11	13	67		65	249					410
Castro et al. 1990	GE-19-C	Tonalite	58.74	1.02	16.72	6.48	2.87	0.13	6.23	4.13	1.88	0.1	1.4				208	99		8	11	64		82	280	24	96	2		460	3	12													2				18
Castro et al. 1990	GE-22	Tonalite	58.88	0.96	17.31	6.4	3.04	0.13	6.15	4.12	2.17	0.1	0.8				210	91		11	6	51		92	268	30	98	3		502	6	39													3				15
Castro et al. 1990	GE-25	Tonalite	58.21	0.92	16.99	6.46	2.98	0.12	6.06	4.02	2.05	1.1	1.8				201	102		11	9	65		95	260	29	103	4		466	14	40													2				18
Castro et al. 1990	GE-28-A	Tonalite	59.18	0.95	17.71	6.14	2.76	0.11	5.84	4.3	2.4	0.11	1				190	90		12	22	55		101	271	32	109	2		574	11	41													3				11
Castro et al. 1990	GE-28-B	Tonalite	58.98	0.96	17.58	6.14	2.69	0.12	5.87	4.02	2.36	0.11	1				182	92		9	22	59		101	266	29	107	3		571	16	38													3				16
Castro et al. 1990	GE-31	Tonalite	58.41	0.99	16.98	6.41	2.98	0.13	6.37	4.22	1.92	0.1	1.2				204	91		7	6	64		86	279	25	105	1		442	5	32													3				9
Castro et al. 1990	GE-32	Tonalite	58.94	0.84	17.84	5.71	2.52	0.12	6.29	3.83	2.08	0.12	1.6				167	98		10	8	52		92	284	28	104	1		491	9	47													2				15
Castro et al. 1990	GE-21-A	GRANITO HOST	67	0.435	16.2	2.772	0.92	0.04	3.45	4.44	2.61	0.08	0.62			8	50	73	6	10	71.5	57.9		93	245	15	181	10		651	27.8	50		20	3.2	1		0.7					1.8	0.26	5	1	4	18	8.8
Castro et al. 1990	GE-21-B	GRANITO HOST	68.31	0.43	16.29	3.19	0.84	0.04	3.36	4.49	2.61	0.1	0.4				60	89		9	38	24		101	205	19	177	5		699	24	67													5				16
Castro et al. 1990	GE-23	GRANITO HOST	67.1	0.52	16.59	3.96	0.88	0.04	3.5	4.37	2.5	0.14	0.2				52	140		11	20	24		96	216	22	270	8		813	42	94													6				21
Castro et al. 1990	GE-33	GRANITO HOST	67.69	0.47	17.05	3.25	0.88	0.04	3.76	4.42	2.51	0.13	0.6				67	91		7	23	26		98	234	20	199	4		713	25	58													5				14
Castro et al. 1990	GE-24	Tonalite	60.76	0.97	16.89	6.44	2.68	0.12	5.3	4.19	1.85	1					213	88		6	18	55		95	245	31	108	3		672	12	45													3				13
Castro et al. 1990	GE-20	Tonalite	59.13	1	17.31	6.65	2.99	0.13	6.17	4.42	1.95	0.6					209	73		11	6	60		80	272	29	113	2		514	11	42													3				16
de la Rosa 1992	JR191	Basic rocks	52.07	0.84	17.49	7.74595	5.86	0.2	10.62	2.23	0.83	0.1	1.48	10.1831	0.500866	52.8693	293.533	253.189	30.9292	26.1807	17.9801	199.178	17.6719	33.1468	177.431	18.5617	43.718	2.53625	1.38691	183.417	5.00201	11.3018	1.56324	7.35882	2.0923	0.816786	2.66586	0.440812	3.01155	0.62455	1.81992	0.265326	1.75258	0.264588	1.46339	0.235458	3.10376	70.4307	1.11579
de la Rosa 1992	JR193	Basic rocks	49.39	0.61	16.65	7.69451	7.42	0.17	12.05	2.16	0.88	0.11	2.7	51.1519	0.299885	56.8024	291.088	203.317	32.2915	37.3533	23.2948	90.1745	16.3899	33.3131	195.747	17.9528	28.7105	2.17986	0.969205	190.541	3.80868	9.25143	1.35072	6.71857	2.03303	0.822372	2.74443	0.47178	3.1091	0.651925	1.89272	0.272039	1.81202	0.266501	1.12932	0.492109	2.3025	10.5568	0.802457
de la Rosa 1992	JR194	Basic rocks	53.28	1.27	16.07	9.1322	5.58	0.19	8.9	3.31	0.38	0.18	1.12	9.81812	1.01903	47.2184	327.863	126.562	33.7437	31.425	24.405	99.6108	21.7789	10.3108	200.894	36.3218	43.5458	7.63501	1.26028	89.1675	11.4565	27.3874	3.63624	16.8911	4.58898	1.60136	5.54119	0.907109	5.98744	1.22257	3.50924	0.506553	3.28278	0.486924	1.72711	0.631172	2.32863	4.35097	1.1869
de la Rosa 1992	JR197	Basic rocks	53.11	0.69	17.17	7.5413	6.08	0.23	7.02	3.22	1.5	0.12	3.5	11.7395	0.600469	43.269	263.747	88.7177	28.3492	23.7648	19.1727	184.888	17.5186	56.5369	196.381	21.4049	31.862	3.57749	3.44741	261.16	8.09604	18.557	2.27636	10.1175	2.59666	0.854338	3.22285	0.548679	3.60558	0.75966	2.23889	0.328837	2.22502	0.335661	1.39313	0.555075	2.21066	68.5352	1.58344
de la Rosa 1992	JR328	Basic rocks	49.6	1.34	16.7	8.30992	5.97	0.16	10.4	3.36	0.58	0.14	1.54			35.3		170	33	49	48.6	167		33	283	19	126	18		98	6.5	15		10	2.7	1		0.5					2.4	0.37	3				0.6
de la Rosa 1992	JR404	Basic rocks	49	1.18	17	7.64264	6.01	0.17	10.6	3.32	0.59	0.13	2.23	14.1388	0.707961	46.5903	265.527	194.789	35.1931	59.6115	60.0491	88.3702	18.2782	20.7555	328.02	27.2907	87.2232	3.47228	0.887007	97.721	6.24176	16.9579	2.47543	12.0627	3.42997	1.2538	4.19273	0.682078	4.50205	0.901534	2.53602	0.358248	2.28691	0.336441	2.02751	0.363747	2.38116	3.1284	0.554512
de la Rosa 1992	JR030	Basic rocks	51.2	0.969	16.1	8.28323	6.82	0.2	9.64	2.53	0.63	0.05	1.85	14.8211	0.613341	49.58	334.818	42.1259	33.8759	10.0598	30.6205	103.497	16.5982	25.4095	169.633	19.4941	39.4862	2.61014	1.97444	63.0497	5.53816	12.7049	1.70356	7.82708	2.24932	0.806164	2.90548	0.50734	3.39746	0.716789	2.07964	0.307227	2.04314	0.306329	1.33308	0.771072	2.22891	12.9878	1.30504
de la Rosa 1992	JR033	Basic rocks	48.51	0.37	17.41	5.79413	9.46	0.16	15.24	1.15	0.19	0.11	1.24	18.7003	0.184318	51.2692	192.01	939.852	35.1555	112.663	43.5705	98.8979	12.1536	7.73306	143.984	9.95014	22.5549	0.824388	3.52169	81.8906	1.8106	4.58409	0.687835	3.51969	1.11148	0.492317	1.55769	0.267648	1.77059	0.364635	1.05184	0.149291	0.976103	0.145055	0.69304	0.188838	0.759724	98.9013	0.254548
de la Rosa 1992	JR039	Basic rocks	52.96	1.33	15.71	8.21161	6.49	0.17	8.99	3.65	0.5	0.2	1.21	6.78931	1.23856	38.5542	277.141	312.797	37.9803	93.0608	32.4744	92.9644	20.4811	13.7883	214.943	40.8621	38.7955	7.1181	0.34739	110.336	11.9124	28.3509	4.20587	18.9526	5.37728	1.65736	6.9912	1.14209	7.38094	1.54371	4.76417	0.669327	4.33163	0.623961	1.77998	0.552565	0.962234	23.438	2.38216
de la Rosa 1992	JR070	Basic rocks	50.37	2.17	15.89	9.27733	4.79	0.19	8.06	4.73	0.08	0.38	3.3	54.0297	1.61294	39.1266	279.265	102.847	29.8991	34.0519	36.7056	98.9867	20.7079	7.89863	238.864	38.2467	228.428	10.3239	1.75133	123.387	13.6742	34.9	4.90538	22.6064	5.93023	2.13312	7.05913	1.16513	7.12737	1.4739	4.02991	0.55399	3.30024	0.483692	5.57274	0.846555	8.16979	35.3003	1.20577
de la Rosa 1992	JR074	Basic rocks	50.39	1.4	15.84	8.67936	7.36	0.19	9.78	2.65	1.34	0.17	1.5	21.3372	0.45721	36.2527	194.247	209.825	30.1055	43.3235	40.7154	76.3521	12.5866	50.4312	169.927	22.0288	84.4605	2.32409	2.3577	141.631	3.45166	9.71425	1.56845	8.11137	2.63687	1.00823	3.56271	0.619723	3.99092	0.854033	2.45342	0.34654	2.1765	0.315331	2.69366	0.337528	1.38034	77.9438	0.405591
de la Rosa 1992	JR076	Basic rocks	48.76	1.56	17.39	8.35203	6.25	0.17	9.59	3.53	0.77	0.24	3.14	35.8399	0.710156	36.6437	228.453	181.397	33.6407	57.8413	29.2073	72.3157	17.5953	31.585	240.987	28.9775	227.641	6.52387	1.78712	107.387	8.78445	22.3005	3.19786	15.3345	4.15241	1.53733	5.0642	0.840516	5.25423	1.10141	3.21587	0.428976	2.67299	0.391434	5.74087	0.50781	0.5465	14.6722	1.07622
de la Rosa 1992	JR078	Basic rocks	50.34	1.08	16.75	9.48525	7.32	0.19	9.96	1.99	0.86	0.16	1.25	22.4792	0.594207	50.2414	303.362	204.131	36.8538	26.4066	23.1906	68.6444	16.7964	35.1557	140.473	15.9807	163.853	4.29101	2.91812	112.19	5.75368	13.0453	1.7176	7.78945	1.99147	0.849521	2.45161	0.416172	2.74601	0.602936	1.94032	0.269225	1.79122	0.274307	4.50856	0.397462	2.10706	21.6621	1.17267
de la Rosa 1992	JR103	Basic rocks	51.59	1.06	15.97	8.03756	6.8	0.18	10.54	3.31	0.34	0.17	1.26	12.2922	0.618753	42.7697	219.14	263.798	32.3852	51.183	34.7839	78.4932	15.9363	7.63008	169.378	29.2483	159.501	4.4563	0.588917	76.4061	7.67521	19.1127	2.7043	12.9799	3.68392	1.25191	4.71015	0.802835	5.18644	1.1109	3.33204	0.457923	2.92095	0.427975	4.46515	0.31849	0.844724	23.5357	1.20098
de la Rosa 1992	JR109	Basic rocks	49.37	1.81	15.85	9.76881	8.5	0.18	10	2.65	0.34	0.24	0.76	7.62013	0.306226	13.7654	103.066	112.35	15.7886	52.8544	11.7815	34.1927	5.44265	4.77298	74.551	9.20663	69.5301	5.17869	1.87075	33.8303	2.87994	7.36544	1.06361	5.17421	1.43121	0.516599	1.75039	0.284038	1.78875	0.369598	1.05853	0.143223	0.885074	0.127989	1.80228	2.50493	0.753858	5.12553	0.221594
de la Rosa 1992	JR112	Basic rocks	48.24	1.09	16.39	8.18881	9.47	0.17	11.27	2.63	0.12	0.12	1.66	19.449	0.432492	39.8175	193.25	345.16	45.4411	132.247	58.7103	111.334	15.1018	5.57969	208.437	22.7166	414.798	2.26515	1.01343	5216.09	4.06626	15.0969	1.61998	8.28648	2.61889	1.0861	3.49622	0.639334	3.94731	0.885126	2.60846	0.391127	2.26427	0.375306	10.0041	0.496995	1.95241	55.3422	0.771137
de la Rosa 1992	JR176	Basic rocks	52.57	0.94	15.6	6.88358	6.34	0.17	12.15	2.74	0.44	0.13	1.45	6.12439	0.684293	28.956	191.481	59.439	19.5122	23.6575	1.24576	35.315	10.624	9.78173	148.633	15.6246	42.1682	1.87711	0.422409	41.7797	3.498	8.53799	1.25087	6.23308	1.94054	0.831478	2.56196	0.433175	2.86264	0.603817	1.71725	0.238045	1.50664	0.215406	1.30238	0.342032	3.43159	3.80856	0.566968
de la Rosa 1992	JR177	Basic rocks	49.85	0.66	16.3	7.20703	9.71	0.17	10.9	1.81	0.98	0.07	2.18	15.6178	0.307771	23.6797	116.866	231.178	23.9578	60.0614	4.31258	42.2401	7.74322	23.5283	97.0905	9.49678	87.8031	1.29801	0.995398	90.348	1.93082	4.68586	0.69624	3.52785	1.10713	0.411899	1.48456	0.254709	1.69413	0.360566	1.0913	0.147541	0.944105	0.13969	2.24492	0.466068	5.70054	5.25471	0.389025
de la Rosa 1992	JR242	Basic rocks	47.6	1.75	17.2	11.0324	5.94	0.22	9.78	1.58	0.69	0.12	1.47	18.3002	0.791631	51.2057	387.2	58.0925	34.9066	16.0626	21.4662	84.1977	18.0163	23.1786	147.38	20.8938	168.696	7.82564	1.56119	232.449	9.99066	24.8279	3.18821	13.8917	3.4164	0.987153	3.77642	0.622287	3.88897	0.8099	2.31881	0.32654	2.09186	0.308022	4.28779	0.908719	1.05831	8.02686	1.32889
de la Rosa 1992	JR359	Basic rocks	50.9	1.33	15.9	7.62484	6.6	0.18	8.34	3.47	1.07	0.14	1.62	13.0324	0.79256	30.4434	212.488	206.124	32.6664	90.5149	41.766	70.5313	17.2792	36.7707	177.054	32.0742	232.687	6.92955	1.11506	293.116	10.0204	24.0818	3.1985	14.88	4.15579	1.39574	5.21964	0.890609	5.67233	1.20394	3.50788	0.500627	3.18614	0.4749	6.38408	2.09107	1.32801	8.76612	2.38049
de la Rosa 1992	JR392	Basic rocks	48.2	1.42	17.8	8.63912	5.71	0.16	10	3.48	0.38	0.16	1.47	10.9896	0.875572	39.4161	271.901	96.8972	37.4562	45.0388	37.8907	78.1728	19.651	7.33403	389.008	28.972	279.228	4.65567	0.585615	214.968	8.32867	22.9504	3.27222	15.6355	4.16644	1.60473	4.99299	0.828312	5.21568	1.09763	3.19047	0.442221	2.78031	0.410508	6.85102	0.558749	0.975363	6.26567	0.766743
de la Rosa 1992	JR448	Basic rocks	51	0.855	17	7.66043	7.27	0.15	11.1	2.5	0.34	0.09	0.93			31.7		240	34	65	38.7	122		19	186	25	67	18		69	4.8	11		7	2	1		0.5					2	0.27	1.8				<0.5
de la Rosa 1992	JR453	Basic rocks	50.5	0.989	19.2	6.47711	4.47	0.13	9.85	3.74	0.51	0.12	1.7	22.7604	1.06402	33.8486	222.503	101.819	30.0951	29.0271	46.0475	72.4023	20.1648	12.6407	443.212	23.7194	99.9317	3.68293	0.562162	154.489	8.5697	20.3434	3.09255	14.0003	3.71482	1.4028	4.66574	0.726074	4.5986	0.945147	2.81291	0.386617	2.43984	0.342557	2.97927	8.5585	0.924916	2.46329	0.912699
de la Rosa 1992	JR455	Basic rocks	51.6	1.23	20.2	9.25302	2.97	0.21	7.61	3.93	0.27	0.22	1.16	4.6157	1.13459	8.21352	252.389	78.5818	19.6727	9.03617	4.64033	96.0018	24.9419	5.62164	421.183	5.5964	25.9594	4.00623	0.47746	84.6967	11.3645	20.5305	2.355	8.70927	1.61333	1.07758	1.8105	0.226009	1.14438	0.240032	0.67543	0.104509	0.592565	0.108121	0.681827	0.377682	1.03308	3.55585	1.63646
de la Rosa 1992	JR522	Basic rocks	50.8	1.04	15.6	6.93087	6.7	0.23	11.1	2.25	0.25	0.07	4.08			38.2		310	29	74	66	130		19	266	<10	67	<10		127	5.6	1<3		7	1.9	0.7		<0.5					1.7	0.25	2				1
de la Rosa 1992	JR482	Basic rocks	49.4	0.689	17	6.69064	8.11	0.14	11	2.32	0.61	0.07	2.16			31		420	33	121	29	109		38	227	12	68	15		73	4.4	10		6	1.5	0.7		<0.5					1.4	0.18	1.2				0.7
de la Rosa 1992	JR487	Basic rocks	51.1	1.15	16.3	7.25116	5.63	0.14	9.47	4.28	0.38	0.13	2.23	13.79	1.91118	16.2707	101.203	207.597	9.88234	6.98452	5.13161	67.5107	20.2233	95.315	186.961	26.9177	46.2623	6.71519	1.52013	354.847	21.5582	45.8088	5.26036	19.792	4.4645	1.04562	5.23784	0.793305	4.93874	1.01924	3.15988	0.453112	2.96597	0.428555	1.94127	0.625909	3.3519	11.266	8.84066
de la Rosa 1992	JR488	Basic rocks	52.1	0.917	16.3	7.17109	5.81	0.16	9.14	2.84	0.94	0.08	1.77	13.6569	0.969926	41.4626	286.48	192.66	30.2151	19.9085	19.5387	83.285	18.1281	36.5018	208.866	21.8997	48.048	4.02429	1.51605	173	9.3864	20.6203	2.82964	12.0367	3.13333	1.06046	3.98605	0.629988	4.04484	0.842156	2.59241	0.363104	2.33225	0.334812	1.82331	0.39024	4.19509	3.61504	2.02592
de la Rosa 1992	JR502	Basic rocks	51.9	0.992	16.7	7.61595	6.17	0.16	10.1	2.73	0.55	0.08	1.54	5.35659	0.510145	45.2858	327.941	289.608	32.7905	44.9996	54.5346	85.8777	18.7422	19.2578	195.711	20.7565	54.5141	3.86539	1.04125	115.056	7.29473	16.0621	2.355	10.3981	2.8852	1.0849	3.77583	0.60657	3.89929	0.823052	2.49185	0.350468	2.23466	0.326712	1.99498	0.342757	1.09163	4.13649	1.65654
de la Rosa 1992	JR506	Basic rocks	51.6	1.27	16.2	8.3722	5.63	0.17	8.83	3.4	1.01	0.15	1.54	13.3077	1.09318	39.6895	285.442	227.299	33.0029	40.1354	15.8338	92.4736	18.9921	35.3614	235.528	27.7674	54.5463	6.72881	1.07831	133.916	9.72559	22.4098	3.24661	14.6165	4.05706	1.44962	5.22104	0.821133	5.2125	1.07854	3.27256	0.451463	2.8806	0.411341	2.15392	0.505338	1.52659	3.51448	1.79305
de la Rosa 1992	JR511	Basic rocks	49.3	2.01	14.7	10.4986	5.39	0.22	9.54	3.89	0.4	0.23	1.62	21.0771	1.33623	39.7188	361.496	76.58	38.2202	23.0999	53.1434	122.445	21.3672	9.83373	287.167	40.5517	159.033	7.77032	0.189326	89.562	11.3675	28.8137	4.48469	20.994	5.99664	2.11328	7.78672	1.24232	7.87005	1.61109	4.79696	0.654766	4.12904	0.583616	4.0377	0.568941	0.801172	1.60438	0.737453
de la Rosa 1992	JR512	Basic rocks	49.3	1.09	15.6	8.77257	7.42	0.18	9.9	2.53	0.79	0.08	1.7	10.4684	0.545474	46.1558	349.648	293.242	42.6396	51.5798	41.4883	88.2831	17.7884	28.6329	185.498	21.2836	43.654	4.17831	0.982857	148.655	6.64358	15.1286	2.19275	9.96468	2.88638	1.11727	3.81699	0.623838	3.99347	0.839868	2.55329	0.357468	2.29745	0.33619	1.67799	0.569227	0.405728	1.9936	1.09378
de la Rosa 1992	JR517	Basic rocks	54.3	0.975	15.3	7.72271	5.43	0.15	8.82	2.88	0.73	0.14	1	10.2979	1.4777	40.7101	273.339	207.694	27.2457	16.6965	5.26834	82.474	21.1667	20.6864	187.963	40.076	32.482	7.40371	0.674698	131.65	14.8895	38.5961	5.39862	24.255	6.50886	1.60863	7.98778	1.25821	7.90053	1.61051	4.78037	0.647277	3.97116	0.549608	1.66815	0.506829	2.96422	3.20131	2.14651
de la Rosa 1992	JR518	Basic rocks	49.3	1.33	16.5	8.89713	6.53	0.19	10.5	2.9	0.29	0.14	1.23	4.91029	0.858391	48.0002	304.872	260.912	33.8493	28.8503	24.1627	86.3078	17.856	3.76789	221.575	29.2817	42.5876	6.42641	0.139127	45.6709	7.27916	18.4489	2.92404	14.1117	4.23025	1.48939	5.59684	0.90427	5.77976	1.18451	3.54777	0.480215	3.00691	0.425681	1.73115	0.517305	0.471109	1.79345	0.621907
de la Rosa 1992	JR519	Basic rocks	53.5	0.879	15.9	6.60167	5.87	0.14	9.45	2.82	0.91	0.11	1.23	27.5452	1.17431	40.9205	247.181	268.52	31.2846	47.0087	27.8493	77.7291	19.6932	42.8639	209.748	25.686	38.7078	6.12416	1.22827	114.417	14.283	28.8401	3.61598	14.3476	3.66855	1.22057	4.63392	0.741147	4.61287	0.978401	2.96923	0.435932	2.71379	0.41341	1.62372	0.749872	0.717789	5.78821	1.59011
de la Rosa 1992	JR208	Pegm gabbro	50.4	1.35	19.3	8.0519	4.86	0.18	8.12	2.67	1.91	0.05	1.7	17.4669	0.581597	36.0102	222.243	36.6022	27.1876	11.1642	9.11741	152.588	18.9096	73.7994	203.279	14.9598	150.824	3.65881	3.88492	415.589	5.25681	14.7604	1.56361	6.83831	1.83423	0.880333	2.29017	0.415722	2.59711	0.582782	1.68962	0.270455	1.639	0.269872	4.00308	0.64826	3.07486	48.4425	1.48931
de la Rosa 1992	JR408	Pegm gabbro	48.7	0.67	16.9	6.97535	9.4	0.14	12.5	2.19	0.13	0.07	1.39			38.3		430	40	144	71.8	119		10	159	16	47	11		51	2.9	7		5	1.5	0.6		<0.5					1.4	0.21	0.9				<0.5
de la Rosa 1992	JR011	Tonalites	63.82	0.67	15.93	5.04967	2.73	0.11	5.31	3.36	1.59	0.21	0.92					160	14	13	14	62		59	201					241	14.5	29		13	3	0.86		0.6					2.32	0.35
de la Rosa 1992	JR036	Tonalites	67.92	0.55	14.28	4.29232	1.69	0.11	2.61	3.26	3.05	0.15	1.6	125.084	1.50051	17.7285	81.483	114.542	8.68498	7.00637	5.3221	68.2958	17.9681	125.778	113.635	42.1676	116.229	9.18633	10.0764	434.931	27.9441	58.7362	7.28879	28.6904	6.64747	1.05501	7.22495	1.26907	7.59927	1.65972	4.75047	0.741126	4.31546	0.671497	4.20628	3.12339	12.5164	19.4714	9.39041
de la Rosa 1992	JR065	Tonalites	65.62	0.57	15.1	4.58388	2.12	0.09	4.57	3.16	1.8	0.11	2.01
de la Rosa 1992	JR075	Tonalites	64.15	0.63	15.99	4.94875	2.44	0.11	4.25	3.61	1.71	0.12	1.66	24.9631	1.19876	20.0891	116.717	107.482	12.2181	8.85832	1.25062	62.6931	17.9761	66.8265	206.708	27.1939	112.859	6.38534	3.4573	246.292	19.8188	41.6738	4.87074	19.2543	4.2807	1.10858	4.67379	0.763659	4.80821	1.01385	3.03745	0.429578	2.76486	0.399379	3.40233	0.679295	0.927187	14.8508	6.29372
de la Rosa 1992	JR1671	Tonalites	65.2	0.706	14.9	5.35607	1.71	0.07	3.52	5.1	0.63	0.17	2.23			16		350	15	19	5.4	59.6		31	137	44	285	23		139	23.6	50		23	4.8	0.8		1					3.7	0.55	6.7				5.3
de la Rosa 1992	JR1672	Tonalites	65.4	0.575	15.4	4.88453	1.46	0.1	3.15	4.22	2.56	0.18	0.7			7.3		360	7	16	10.7	114		108	219	25	242	48		553	46.4	80		27	3.9	0.7		0.6					2.4	0.36	5.5				8.7
de la Rosa 1992	JR1681	Tonalites	59.9	0.632	15.5	6.5127	3.17	0.15	5.73	4.22	1.54	0.07	0.54			26		310	17	14	15	127		80	158	38	100	18		176	17	<39		21	5.2	1		1					4.2	0.6	3.7				3.8
de la Rosa 1992	JR1683	Tonalites	68.3	0.451	14.6	3.63003	1.56	0.06	4.03	3.62	2.02	0.07	0.77			14.5		450	10	16	7.5	88.7		95	169	30	187	15		260	28.1	57		24	4.6	0.7		0.9					3.3	0.48	5.3				6.7
de la Rosa 1992	JR244	Tonalites	63.5	0.597	15.8	4.83114	2.14	0.1	5.03	3.44	1.73	0.08	0.62			16.9		200	12	14	15.7	105		94	191	35	182	11		239	17.2	<36		17	3.4	0.9		0.6					2.5	0.39	4.6				5.1
de la Rosa 1992	JR245	Tonalites	58.6	0.631	18.6	6.97535	1.6	0.16	5.96	4.67	0.78	0.2	1			6.6		140	11	8	9.8	160		34	388	<10	126	18		287	13.5	25		9	1.4	1		0.5					1	0.17	2.6				2.1
de la Rosa 1992	JR252	Granodiorites	66.2	0.613	16.2	4.17276	1.25	0.07	3.55	4.4	0.99	0.12	1.93			15.5		120	13	16	2.9	57.9		34	274	34	212	17		256	28.5	55		24	4.3	1.3		0.8					3.2	0.56	6				7.7
de la Rosa 1992	JR435	Granodiorites	66.9	0.589	15	4.39518	1.81	0.09	3.78	4.43	0.99	0.08	1.85			15.3		170	11	17	14	73.3		45	198	34	233	13		259	22	45		22	4.6	0.7		1					3.7	0.5	6.1				6.5
de la Rosa 1992	JR461	Granodiorites	70.9	0.331	14.8	2.64245	0.56	0.04	2.69	4.12	2.71	0.07	1.23	12.5138	2.67334	11.9376	37.2831	109.397	4.67854	4.5686	1.27695	19.8353	23.5606	104.16	164.894	37.1102	60.2723	8.24042	1.60999	482.46	39.881	83.6089	9.53823	34.9536	7.35752	1.28806	8.17504	1.1964	7.20066	1.43127	4.25002	0.592027	3.78234	0.538742	2.30135	0.766847	8.37917	9.88417	11.3301
de la Rosa 1992	JR469	Granodiorites	70.1	0.334	14.3	2.75811	0.64	0.05	2.69	3.65	3.02	0.07	1.7			10.2		270	6	13	6.8	50.7		122	158	24	149	<10		523	26.5	5<3		23	4.2	1.5		0.9					3.1	0.45	4.4				9.1
de la Rosa 1992	JR476	Granodiorites	70.1	0.301	14.2	2.14421	0.63	0.04	2.06	3.93	3.33	0.06	1.39			9.1		130	5	11	4.4	41.2		108	170	50	136	16		499	32.8	65		27	4.8	1.3		0.9					3.2	0.46	4.1				9.9
de la Rosa 1992	JR486	Granodiorites	66.2	0.487	15	4.05709	1.45	0.09	3.52	3.74	2.53	0.07	1.62	12.719	1.73852	17.9887	111.978	102.175	10.4662	5.76731	4.6494	69.777	20.8486	93.5094	207.914	29.5316	58.8284	7.3122	1.58113	344.153	24.1974	51.5606	5.84651	21.6411	4.82752	1.0871	5.69969	0.855597	5.34476	1.10996	3.47867	0.499656	3.26476	0.472545	2.21935	0.777863	7.10848	10.4527	9.34268
de la Rosa 1992	JR497	Granodiorites	70.6	0.357	14.1	2.95385	0.78	0.07	2.83	3.43	3.08	0.06	0.7			11.1		300	6	11	9.8	90.1		145	109	24	121	<10		416	28.1	54		22	4	0.6		0.8					3.2	0.47	4.1				10
de la Rosa 1992	JR501	Granodiorites	69.8	0.339	14.1	2.67804	0.77	0.05	2.3	3.83	3.24	0.07	1.39			10.9		130	5	10	6.4	45.9		106	164	48	166	17		492	25.5	51		22	4.1	0.9		0.8					3.2	0.49	4.9				9.1
de la Rosa 1992	JR503	Granodiorites	73.1	0.209	13.5	1.82391	0.41	0.04	1.89	3.66	3.75	0.05	0.77			6.5		180	5	11	8.7	53.1		158	88	30	101	18		443	29.9	54		21	3.4	0.4		0.6					2.4	0.38	3.4				11
de la Rosa 1992	JR508	Granodiorites	69	0.356	14.4	2.85598	0.73	0.05	2.77	3.67	3.11	0.07	1.23	24.9684	2.39827	13.8868	42.3928	71.1617	4.30794	3.58913		28.4503	22.7562	140.269	142.15	33.1918	65.8463	9.36639	3.44964	439.236	29.3454	61.9454	7.10027	26.2299	5.78975	1.102	6.60238	0.990227	6.11508	1.24758	3.82698	0.546604	3.53809	0.49797	2.48614	0.88249	5.30195	12.6566	12.2894
de la Rosa 1992	JR334	Garnet bearing monzogranites	74.3	0.208	13.4	2.14421	0.33	0.05	1.78	4.02	2.88	0.05	0.16			8.8		210	3	9	4	74		162	89	46	152	11		400	29.2	55		24	4.3	0.7		0.9					3.1	0.47	3.7				10
de la Rosa 1992	JR336	Garnet bearing monzogranites	73.7	0.152	13.6	1.52141	0.22	0.05	1.15	3.9	4.18	0.04	0.31	69.6436	1.72293	8.37135	8.55763	131.249	3.77527	3.68125		27.4548	17.5764	193.505	57.3799	16.6726	174.271	7.02677	7.00257	477.46	24.2003	51.578	5.72577	21.4015	4.53097	0.653375	4.02949	0.602026	3.37758	0.654176	1.87647	0.293096	2.04074	0.305968	5.02605	0.959477	12.9303	21.9451	11.2812
de la Rosa 1992	JR456	Garnet bearing monzogranites	74.2	0.221	13.4	1.91288	0.3	0.09	0.85	3.33	4.99	0.09	0.77	88.3782	3.64492	10.2733	15.4654	94.3833	2.29593	2.85303	19.9721	64.3434	24.6502	238.59	61.5252	25.6307	62.9015	10.0648	5.29949	693.169	29.826	68.1524	7.90565	28.474	6.69925	0.775038	6.89712	0.987399	5.44235	0.990536	2.83712	0.397526	2.53319	0.353129	2.36587	0.987226	8.67543	102.862	16.0282
de la Rosa 1992	JR457	Garnet bearing monzogranites	73.1	0.226	13.2	1.89509	0.27	0.07	0.71	3.58	5.02	0.09	0.93			7.2		280	3	13	12.3	92.1		227	76	66	142	<10		529	24.8	50		22	4.5	0.8		1.1					4.5	0.64	3.9				11
de la Rosa 1992	JR458	Garnet bearing monzogranites	72.1	0.248	13.3	2.12641	0.34	0.08	0.85	3.38	4.91	0.09	1.39			7.7		210	3	12	15.9	156		218	58	66	158	13		503	27.1	57		26	5.2	0.6		1.4					4.7	0.68	4.9				14
de la Rosa 1992	GE37	Subvolcanic granitoids	73.5	0.218	13.4	1.74384	0.25	0.04	1.28	4.06	4.1	0.05	1			5.9		130	3	8	7.5	36		203	66	45	145	<10		627	28.5	57		24	4.6	0.9		1.3					4.3	0.59	5				12
de la Rosa 1992	JR038	Subvolcanic granitoids	75.78	0.27	13.28	1.23777	0.25	0.04	4.13	3.64	0.18	0.12	0.6	4.68702	2.73313	8.32758	18.4328	186.523	1.35302	6.38296	0.697712	17.506	18.1291	5.22136	295.959	27.9336	94.1356	8.10447	0.307396	88.1761	31.637	62.9341	6.92313	24.6372	5.00482	0.724329	5.72277	0.829002	5.06761	1.04039	3.18404	0.458545	2.92714	0.398391	3.06613	0.755798	1.66479	6.42958	11.9772
de la Rosa 1992	JR044	Subvolcanic granitoids	76.05	0.23	13.08	0.827572	0.48	0.02	2.83	4.88	0.33	0.13	0.64	3.90335	2.01524	5.75366	10.848	128.139	1.33451	6.59199	0.361233	10.6561	12.5731	8.43023	118.048	34.0865	79.6302	9.35818	0.413596	96.673	17.7639	36.0968	4.37799	17.2874	4.1701	0.709624	4.79896	0.85867	5.62043	1.22685	3.74218	0.572964	3.81797	0.545661	2.84997	1.16012	1.21355	12.173	8.00868
de la Rosa 1992	JR046	Subvolcanic granitoids	77.16	0.16	11.59	2.65376	0.09	0.05	2.62	4.12	0.1	0.09	0.79	6.93387	2.48589	8.59638	2.96179	145.139	1.52384	4.58306	0.786403	14.2859	23.8173	3.82938	182.092	85.4088	312.64	15.4989	0.28459	248.43	38.7918	86.4437	11.0389	46.239	11.4924	1.877	13.3157	2.31769	14.9221	3.22539	9.60366	1.38186	8.67656	1.19873	9.6128	0.975231	3.14286	8.01747	12.2864
de la Rosa 1992	JR073	Subvolcanic granitoids	75.08	0.26	13.25	2.5313	0.47	0.07	2.25	4.01	0.64	0.06	1	12.8996	1.05506	11.144	20.5221	74.6648	3.6714	2.57288	129.29	51.4046	17.2945	23.5983	141.284	47.7898	196.802	8.32257	0.487367	410.406	33.1728	64.4847	6.9881	26.1449	5.10547	1.14071	5.47466	1.02659	7.48812	1.70715	5.20982	0.766741	5.016	0.728663	4.92357	0.831899	8.25824	30.5428	9.9269
de la Rosa 1992	JR080	Subvolcanic granitoids	75.27	0.03	13.83	0.27488	0.02	0.01	0.53	4.08	5.03	0.12	0.4	5.96799	1.32682	4.80211	2.19263	131.489	0.542081	3.04816	1.06375		11.0093	142.298	31.6132	10.2474	66.8175	8.2871	1.07644	176.86	7.86739	15.7594	1.8407	6.10853	1.60024	0.0398924	1.60366	0.277181	1.74058	0.36708	1.16651	0.195543	1.35915	0.246988	2.98914	0.89377	1.5952	24.5373	6.33675
de la Rosa 1992	JR084	Subvolcanic granitoids	74.17	0.24	13.33	2.20189	0.47	0.03	2.1	3.71	2.58	0.06	0.8	9.26058	1.36352	7.10887	16.663	58.7895	2.526	3.68082	0.339175	20.6808	13.7498	74.5353	87.1668	23.5836	81.3764	6.28695	2.07888	521.299	27.111	46.0525	5.03108	19.0985	4.09192	0.594738	4.10688	0.674031	4.23337	0.868285	2.54177	0.36551	2.38566	0.3449	2.50882	0.951908	5.04052	7.51673	8.83308
de la Rosa 1992	JR095	Subvolcanic granitoids	76.96	0.13	12.79	0.785087	0.22	0.02	2.36	5.13	0.16	0.08	0.58	4.30392	1.8083	7.74699	9.2423	247.473	1.37874	10.2296	18.8515	6.10211	20.0008	2.84884	153.599	49.0892	127.565	8.50423	0.22773	77.4998	32.5073	66.7533	8.03838	30.0823	7.03006	0.520467	7.62795	1.31632	8.38539	1.79916	5.40289	0.799959	5.1764	0.74672	4.57252	0.601525	1.25833	14.2699	17.0759
de la Rosa 1992	JR099	Subvolcanic granitoids	67.3	1.03	14.3	1.61928	1.59	0.04	6.45	6.21	0.19	0.11	0.85	6.49002	2.75648	20.9072	138.861	152.702	4.44761	10.5545	1.32009	28.4756	22.3974	3.53	186.858	67.9567	233.207	9.71425	0.308999	108.853	21.6081	55.3878	7.61617	33.6524	8.85815	1.85169	10.4315	1.78591	11.4846	2.48531	7.47996	1.08507	6.98093	1.00394	6.71001	0.548822	3.45993	23.1999	9.49694
de la Rosa 1992	JR108	Subvolcanic granitoids	75.43	0.27	12.07	2.64486	0.38	0.05	1.71	3.95	2	0.07	0.86	5.36881	1.29548	5.71389	9.87633	106.205	2.07103	3.44527	0.35907	37.027	15.2112	48.7362	53.3385	28.4714	100.774	9.51904	0.674195	374.621	34.0411	70.1844	7.99469	30.898	5.99373	0.982706	5.7242	0.865396	5.15933	1.06866	3.09228	0.442727	2.78097	0.416921	3.08709	1.06641	1.44386	13.9389	6.77285
de la Rosa 1992	JR116	Subvolcanic granitoids	75.61	0.12	12.63	1.52371	0.32	0.02	0.36	3.54	4.77	0.05	0.89	9.83705	3.10976	5.32392	6.18498	121.365	1.1488	3.42617	1.8204	27.1697	25.1185	147.162	18.6417	40.3682	110.777	20.0766	2.27946	182.597	37.0076	82.7445	10.1793	40.364	9.58403	0.700921	9.52459	1.47912	8.26093	1.59741	4.40314	0.668056	4.15994	0.61776	4.16131	1.85915	3.99576	15.9411	11.0098
de la Rosa 1992	JR166	Subvolcanic granitoids	73.31	0.46	13.73	2.27014	0.49	0.04	3.6	4.48	0.26	0.08	0.84	7.00592	1.72342	7.75958	16.0545	95.3152	3.89744	3.13642		15.0813	17.441	4.3542	157.323	32.7368	82.4214	8.32542	0.20479	126.493	25.8221	54.093	5.95839	22.8601	4.92915	0.94733	5.26749	0.874446	5.5778	1.19064	3.49842	0.521024	3.35574	0.509416	2.99584	1.22958	8.97203	5.34558	8.2372
de la Rosa 1992	JR181	Subvolcanic granitoids	74.78	0.25	13.08	2.15239	0.26	0.04	1.51	4.48	2.57	0.05	0.77	4.75465	2.4683	8.98831	9.91526	83.789	2.2278	2.65902	0.930768	36.6498	19.2263	95.0704	58.8284	52.6041	117.515	12.9302	1.34698	332.567	25.2714	57.5374	6.9665	28.5735	6.98201	0.999697	7.69564	1.3116	8.60178	1.84564	5.62402	0.841389	5.58184	0.818269	4.10198	1.2027	7.31666	7.98834	9.54058
de la Rosa 1992	JR198	Subvolcanic granitoids	76.25	0.11	12.91	1.34475	0.54	0.02	1.08	6.34	0.45	0.06	1.1	6.01699	1.35781	6.39941	7.69607	46.267	2.90265	1.81946		7.10055	12.273	13.0064	50.8748	25.1336	175.138	6.35241	0.582844	155.017	20.3608	44.896	5.34165	21.0542	4.68131	0.943302	4.87426	0.774975	4.56048	0.959462	2.78106	0.423806	2.75457	0.42813	5.38083	0.707208	5.26393	3.9768	7.0166
de la Rosa 1992	JR292	Subvolcanic granitoids	77.5	0.189	12.6	1.2456	0.16	0.03	0.66	7.22	0.21	0.03	0.47			5.1		190	3	6	4	19		15	103	56	180	<10		138	30.3	48		26	4.9	0.7		0.8					4	0.62	5.2				9.3
de la Rosa 1992	JR297	Subvolcanic granitoids	71.4	0.279	14.6	1.99296	0.48	0.07	1.28	3.66	4.55	0.11	0.93			5.7		240	4	9	4.2	64.9		283	190	27	131	20		562	37.2	69		27	4.9	0.7		0.7					2.4	0.36	3.6				16
de la Rosa 1992	JR323	Subvolcanic granitoids	74.1	0.19	12.9	1.65487	0.36	0.04	1.39	4.33	2.87	0.03	0.77			6.6		200	3	6	13.1	40.7		101	133	39	134	17		399	28.9	57		24	4.5	0.6		1.1					4.2	0.64	4.7				11
de la Rosa 1992	JR372	Subvolcanic granitoids	73.1	0.297	13.5	2.1709	0.64	0.05	1.86	5.71	0.53	0.05	1.93			9.4		140	4	11	22.5	74.4		24	221	43	169	18		169	36.5	69		27	4.7	1.2		0.9					3.9	0.51	5.6				10
de la Rosa 1992	JR373	Subvolcanic granitoids	74.1	0.197	12.2	2.07303	0.46	0.06	1.15	2.85	4.12	0.02	1			11.2		190	2	10	10.3	190		119	173	72	291	32		909	45	95		44	8.9	1.6		1.7					6	0.86	8.1				9.9
de la Rosa 1992	JR421	Subvolcanic granitoids	75	0.227	13.2	1.48582	0.39	0.03	2.29	6.12	0.35	0.03	1			6		240	2	13	8.4	36.5		16	154	89	245	18		164	28.9	62		30	6.5	1.1		1.6					6.7	0.99	7.3				9.3
de la Rosa 1992	JR423	Subvolcanic granitoids	70	0.335	14.6	2.8026	0.72	0.05	2.72	4.38	2.58	0.09	0.39			9.2		140	6	12	16.3	72.8		117	159	48	166	<10		386	26.6	55		26	5.2	1		0.9					3.9	0.56	4.7				8.6
de la Rosa 1992	JR428	Subvolcanic granitoids	72.3	0.388	13.5	2.82929	0.82	0.06	3.12	3.78	2.23	0.05	0.47			10.6		210	7	11	21.6	75.3		100	107	37	170	28		412	21.7	4<3		18	3.4	0.6		0.7					3	0.45	5				7.7
de la Rosa 1992	JR431	Subvolcanic granitoids	74.4	0.224	13.3	1.49472	0.23	0.04	1.06	4.05	4.69	0.04	0.39			3.6		150	3	8	5.8	66.4		235	54	39	158	<10		322	28.3	54		20	3.5	0.6		0.8					2.9	0.42	4.1				16
de la Rosa 1992	JR436	Subvolcanic granitoids	72.7	0.163	13.4	1.61038	0.29	0.05	0.92	3.86	4.39	0.07	0.54			3.9		150	2	8	9.4	76.9		237	43	25	97	17		289	18.6	27		13	3.3	0.8		0.7					3.1	0.49	4				8.5
	Supplementary table 3: Comparative analyses from the Gerena magma mingling zone and the Seville Sierra Norte batholith from the literature.
	Reference list:
	Castro, A., de La Rosa, J. D., & Stephens, W. E. Magma mixing in the subvolcanic environment: petrology of the Gerena interaction zone near Seville, Spain. Contr. Mineral. and Petrol. 106, 9-26. https://doi.org/10.1007/BF00306405 (1990).
	de la Rosa, J. D. Petrología de las Rocas Básicas y Granitoides del batolito de la Sierra Norte de Sevilla, Zona Surportuguesa, Macizo Ibérico. PhD Thesis, University of Seville (1992).
[truncated: 1 more columns]
